# Supplementary material for: Computational identification and characterization of chitinase 1 and chitinase 2 from neotropical isolates of Beauveria bassiana
Source: Front Bioinform. 2024 Oct 18;4:1434442. doi: 10.3389/fbinf.2024.1434442 (PMC11527780; doi:10.3389/fbinf.2024.1434442)
Supplement: Supplementary file 1 [file Table2.xlsx]

## Sheet: chit1
Gene ID	Isolate/Strain	Blastx
		Hit	Query cover (%)	Identity (%)	Accession
BB8028_0001g11780	ARSEF 8028	endochitinase B. bassiana	99	99.53	AAN41260.1
		bacterial-type endochitinase B. bassiana	99	96.69	AAX19143.1
		chitinase 1 B. bassiana D1-5	97	95.17	KGQ02459.1
BB8028_0001g11790	ARSEF 8028	chitinase B. bassiana	99	92.86	AIT18868.1
		Chitinase II B. bassiana ARSEF 2860	99	91.1	XP_008603622.1
		endochitinase B. brongniartii RCEF 3172	99	84.03	OAA37162.1
BB8028_0005g08740	ARSEF 8028	Chitinase 1 B. bassiana D1-5	96	97.96	KGQ07286.1
		chitinase 18-11 B. bassiana ARSEF 2860	96	90.21	XP_008600068.1
		Chitinase 1 B. bassiana	94	94.61	PMB63785.1
BB8028_0009g00650	ARSEF 8028	Chitinase 1 B. bassiana	99	97.96	KAH8717207.1
		Chitinase 1 B. bassiana D1-5	92	99.72	KGQ11689.1
		Chitinase 1 B. bassiana	92	98.63	PMB65707.1
BB8028_0009g00180	ARSEF 8028	Endochitinase B1 B. bassiana	99	97.82	KAH8717156.1
		Endochitinase B1 B. bassiana	99	95.37	PMB65658.1
		Chitinase 1 B. bassiana D1-5	92	99.41	KGQ11645.1
BM221_000878	JEF 007	hypothetical protein BB8028_0001g11780 B. bassiana	99	96.29	PQK09107.1
		endochitinase B. bassiana	99	95.71	AAN41260.1
		bacterial-type endochitinase B. bassiana	99	94.29	AAX19143.1
BM221_007904	JEF 007	Chitinase 1 B. bassiana	99	98.36	KAF1736259.1
		Chitinase 1 B. bassiana D1-5	99	98.9	KGQ11689.1
		hypothetical protein BB8028_0009g00650 B. bassiana	99	98.63	PQK17863.1
BM221_007855	JEF 007	hypothetical protein BB8028_0009g00180 B. bassiana	99	95.37	PQK17814.1
		Endochitinase B1 B. bassiana	99	94.55	KAH8717156.1
		chitinase 18-3 B. bassiana ARSEF 2860	92	94.41	XP_008601218.1
BM221_010256	JEF 007	hypothetical protein BB8028_0005g08740 B. bassiana	99	92.31	PQK15360.1
		Chitinase 1 B. bassiana D1-5	99	92.1	KGQ07286.1
		chitinase 18-11 B. bassiana ARSEF 2860	99	92.2	XP_008600068.1
CRV24_000561	ERL 836	Chitinase II B. bassiana ARSEF 2860	95	87.67	XP_008603622.1
		Chitinase 1 B. bassiana D1-5	90	82.47	KGQ02459.1
		chitinase B. bassiana	99	98.4	AIT18868.1
CRV24_000562	ERL 836	hypothetical protein BB8028_0001g11780 B. bassiana	98	98.47	PQK09107.1
		endochitinase B. bassiana	98	97.85	AAN41260.1
		Chitinase 1 B. bassiana	98	96.32	PMB73455.1
CRV24_001866	ERL 836	Chitinase 1 B. bassiana	99	98.36	PMB65707.1
		Chitinase 1 B. bassiana	99	99.45	KAH8717207.1
		Chitinase 1 B. bassiana D1-5	99	97.81	KGQ11689.1
CRV24_001823	ERL 836	Endochitinase B1 B. bassiana	99	98	KAH8717157.1
		Chitinase 1 B. bassiana D1-5	99	95.71	KGQ11645.1
		chitinase 18-3 B. bassiana ARSEF 2860	97	96.51	XP_008601218.1
CRV24_004578	ERL 836	chitinase 18-11 B. bassiana ARSEF 2860	91	99.74	XP_008600068.1
		hypothetical protein BB8028_0005g08740 B. bassiana	91	97.94	PQK15360.1
		Chitinase 1 B. bassiana D1-5	91	97.69	KGQ07286.1
HC256_001268	JEF 350	Chitinase 1 B. bassiana	99	100	KAF1738636.1
		hypothetical protein BB8028_0001g11780 B. bassiana	99	98.12	PQK09107.1
		endochitinase B. bassiana	99	97.37	AAN41260.1
HC256_001908	JEF 350	hypothetical protein BB8028_0009g00650 B. bassiana	99	97.96	PQK17863.1
		Chitinase 1 B. bassiana	92	99.45	KAF1736259.1
		Chitinase 1 B. bassiana D1-5	92	98.35	KGQ11689.1
HC256_001864	JEF 350	Chitinase 1 B. bassiana D1-5	99	97.71	KGQ11645.1
		chitinase 18-3 B. bassiana ARSEF 2860	97	98.55	XP_008601218.1
		Endochitinase B1 B. bassiana	99	98	KAF1736216.1
HC256_008030	JEF 350	chitinase 18-11 B. bassiana ARSEF 2860	91	99.74	XP_008600068.1
		Chitinase 1 B. bassiana	91	100	KAF1735652.1
		hypothetical protein BB8028_0005g08740 B. bassiana	91	97.94	PQK15360.1
BBA_06749	ARSEF 2860	hypothetical protein BB8028_0005g08740 B. bassiana	92	97.39	PQK15360.1
		Chitinase 1 B. bassiana D1-5	92	96.91	KGQ07286.1
		Chitinase 1 B. bassiana	92	96.63	KAF1735652.1
BBA_07942	ARSEF 2860	chitinase B. bassiana	99	100	AIT18873.1
		Chitinase 1 B. bassiana	97	100	KAH8717207.1
		Chitinase 1 B. bassiana	97	99.33	KAF1736259.1
BBA_07899	ARSEF 2860	Endochitinase B1 B. bassiana	47	99.71	KAH8717156.1
		Endochitinase B1 B. bassiana	46	99.7	KAH8717157.1
		hypothetical protein BB8028_0009g00180 B. bassiana	47	97.94	PQK17814.1
BBA_10303	ARSEF 2860	chitinase B. bassiana	98	96.73	AIT18868.1
		Chitinase 1 B. bassiana D1-5	99	91.16	KGQ02459.1
		endochitinase B. brongniartii RCEF 3172	99	80.71	OAA37162.1
BBAD15_g2560	D1-5	hypothetical protein BB8028_0009g00650 B. bassiana	99	99.72	PQK17863.1
		Chitinase 1 B. bassiana	99	98.9	PMB65707.1
		Chitinase 1 B. bassiana	99	98.35	KAH8717207.1
BBAD15_g2604	D1-5	Endochitinase B1 B. bassiana	99	97.71	KAH8717157.1
		hypothetical protein BB8028_0009g00180 B. bassiana	97	99.41	PQK17814.1
		chitinase 18-3 B. bassiana ARSEF 2860	96	97.93	XP_008601218.1
BBAD15_g7391	D1-5	hypothetical protein BB8028_0005g08740 B. bassiana	95	98.82	PQK15360.1
		chitinase 18-11 B. bassiana ARSEF 2860	95	96.49	XP_008600068.1
		Chitinase 1 B. bassiana	91	93.26	PMB63785.1
BBAD15_g12331	D1-5	Chitinase II B. bassiana ARSEF 2860	88	91.16	XP_008603622.1
		chitinase B. bassiana	87	88.29	AIT18868.1
		endochitinase B. brongniartii RCEF 3172	92	77.98	OAA37162.1
g5905	BV-ECA 0	hypothetical protein BB8028_0009g00650 B. bassiana	100	98.98	PQK17863.1
		Chitinase 1 B. bassiana	100	98.47	KAH8717207.1
		Chitinase 1 B. bassiana D1-5	92	99.45	KGQ11689.1
g5948	BV-ECA 0	chitinase 18-3 B. bassiana ARSEF 2860	92	97.11	XP_008601218.1
		Endochitinase B1 B. bassiana	91	97.94	KAH8717156.1
		Endochitinase B1 B. bassiana	90	98.22	KAH8717157.1
g8353	BV-ECA 0	Chitinase 1 B. bassiana D1-5	100	87.58	KGQ02459.1
		Chitinase II B. bassiana ARSEF 2860	88	90.01	XP_008603622.1
		endochitinase B. brongniartii RCEF 3172	91	75.71	OAA37162.1
g4716	BV-ECA 0	hypothetical protein BB8028_0005g08740 B. bassiana	89	97.08	PQK15360.1
		Chitinase 1 B. bassiana D1-5	89	96.84	KGQ07286.1
		chitinase 18-11 B. bassiana ARSEF 2860	89	96.11	XP_008600068.1
g899	BV-ECA 13	hypothetical protein BB8028_0005g08740 B. bassiana	89	97.08	PQK15360.1
		Chitinase 1 B. bassiana D1-5	89	96.84	KGQ07286.1
		chitinase 18-11 B. bassiana ARSEF 2860	89	96.11	XP_008600068.1
g1141	BV-ECA 13	hypothetical protein BB8028_0009g00650 B. bassiana	100	98.98	PQK17863.1
		Chitinase 1 B. bassiana	100	98.47	KAH8717207.1
		Chitinase 1 B. bassiana D1-5	92	99.45	KGQ11689.1
g1184	BV-ECA 13	chitinase 18-3 B. bassiana ARSEF 2860	92	97.11	XP_008601218.1
		Endochitinase B1 B. bassiana	91	97.94	KAH8717156.1
		Endochitinase B1 B. bassiana	90	98.22	KAH8717157.1
g3277	BV-ECA 13	Chitinase 1 B. bassiana D1-5	100	87.58	KGQ02459.1
		Chitinase II B. bassiana ARSEF 2860	88	90.01	XP_008603622.1
		endochitinase B. brongniartii RCEF 3172	91	75.71	OAA37162.1
g9108	BV-ECA 26	hypothetical protein BB8028_0005g08740 B. bassiana	89	97.08	PQK15360.1
		Chitinase 1 B. bassiana D1-5	89	96.84	KGQ07286.1
		chitinase 18-11 B. bassiana ARSEF 2860	89	96.11	XP_008600068.1
g1021	BV-ECA 26	hypothetical protein BB8028_0009g00650 B. bassiana	100	98.98	PQK17863.1
		Chitinase 1 B. bassiana	100	98.47	KAH8717207.1
		Chitinase 1 B. bassiana D1-5	92	99.45	KGQ11689.1
g977	BV-ECA 26	chitinase 18-3 B. bassiana ARSEF 2860	92	97.11	XP_008601218.1
		Endochitinase B1 B. bassiana	91	97.94	KAH8717156.1
		Endochitinase B1 B. bassiana	90	98.22	KAH8717157.1
g4985	BV-ECA 26	Chitinase 1 B. bassiana D1-5	100	87.58	KGQ02459.1
		Chitinase II B. bassiana ARSEF 2860	88	90.01	XP_008603622.1
		endochitinase B. brongniartii RCEF 3172	91	75.71	OAA37162.1
g4357	BV-ECA 27	hypothetical protein BB8028_0005g08740 B. bassiana	65	95.83	PQK15360.1
		Chitinase 1 B. bassiana D1-5	65	95.49	KGQ07286.1
		chitinase 18-11 B. bassiana ARSEF 2860	65	94.44	XP_008600068.1
g5795	BV-ECA 27	Chitinase 1 B. bassiana D1-5	94	100	KGQ11689.1
		Chitinase 1 B. bassiana	94	99.5	PMB65707.1
		hypothetical protein BB8028_0009g00650 B. bassiana	94	99.5	PQK17863.1
g7494	BV-ECA 27	Endochitinase B1 B. bassiana	29	93.42	PMB65658.1
		chitinase 18-3 B. bassiana ARSEF 2860	29	92.11	XP_008601218.1
		Endochitinase B1 B. bassiana	29	92.11	KAF1736216.1
g721	BV-ECA 27	bacterial-type endochitinase B. bassiana	99	81.34	AAX19143.1
		endochitinase B. bassiana	99	80.6	AAN41260.1
		hypothetical protein BB8028_0001g11780 [Beauveria bassiana]	99	80.6	PQK09107.1
g6662	BV-ECA 31	Chitinase 1 B. bassiana D1-5	100	88.73	KGQ02459.1
		Chitinase II B. bassiana ARSEF 2860	89	92.61	XP_008603622.1
		endochitinase B. brongniartii RCEF 3172	92	76.19	OAA37162.1
g8786	BV-ECA 31	hypothetical protein BB8028_0005g08740 B. bassiana	87	97.25	PQK15360.1
		Chitinase 1 B. bassiana D1-5	87	97	KGQ07286.1
		chitinase 18-11 B. bassiana ARSEF 2860	87	96.25	XP_008600068.1
g1800	BV-ECA 31	Chitinase 1 B. bassiana D1-5	100	96.14	KGQ11689.1
		Chitinase 1 B. bassiana	100	95.34	PMB65707.1
		hypothetical protein BB8028_0009g00650 B. bassiana	100	95.87	PQK17863.1
g1842	BV-ECA 31	chitinase 18-3 B. bassiana ARSEF 2860	100	91.9	XP_008601218.1
		Endochitinase B1 B. bassiana	46	99.71	KAH8717156.1
		Endochitinase B1 B. bassiana	46	99.7	KAH8717157.1
g9627	BV-ECA 43	chitinase 18-3 B. bassiana ARSEF 2860	92	97.11	XP_008601218.1
		Endochitinase B1 B. bassiana	91	97.94	KAH8717156.1
		Endochitinase B1 B. bassiana	90	98.22	KAH8717157.1
g3951	BV-ECA 43	hypothetical protein BB8028_0009g00650 B. bassiana	100	98.98	PQK17863.1
		Chitinase 1 B. bassiana	100	98.47	KAH8717207.1
		Chitinase 1 B. bassiana D1-5	92	99.45	KGQ11689.1
g4333	BV-ECA 43	Chitinase 1 B. bassiana D1-5	100	87.58	KGQ02459.1
		Chitinase II B. bassiana ARSEF 2860	88	90.11	XP_008603622.1
		endochitinase B. brongniartii RCEF 3172	91	75.81	OAA37162.1
g10088	BV-ECA 43	hypothetical protein BB8028_0005g08740 B. bassiana	89	97.08	PQK15360.1
		Chitinase 1 B. bassiana D1-5	89	96.84	KGQ07286.1
		chitinase 18-11 B. bassiana ARSEF 2860	89	96.11	XP_008600068.1

## Sheet: chit2
Gene ID	Isolate/Strain	Blastx
		Hit	Query cover (%)	Identity (%)	Accession
BB8028_0001g08690	ARSEF 8028	Chitinase 2 B. bassiana D1-5	95	100	KGQ08850.1
		glycoside hydrolase family 18 B. bassiana ARSEF 2860	95	99.4	XP_008595336.1
		Chitinase 2 B. bassiana	95	99.1	KAF1738950.1
BM221_000552	JEF 007	glycoside hydrolase family 18 B. bassiana ARSEF 2860	95	99.1	XP_008595336.1
		Chitinase 2 B. bassiana	95	98.8	KAF1738950.1
		Chitinase 2 B. bassiana D1-5	95	99.1	KGQ08850.1
CRV24_000879	ERL 836	glycoside hydrolase family 18 B. bassiana ARSEF 2860	95	99.7	XP_008595336.1
		Chitinase 2 B. bassiana D1-5	95	99.1	KGQ08850.1
		Chitinase 2 B. bassiana	95	98.8	PMB73132.1
HC256_000952	JEF 350	Chitinase 2 B. bassiana	95	100	KAF1738950.1
		glycoside hydrolase family 18 B. bassiana ARSEF 2860	95	99.7	XP_008595336.1
		Chitinase 2 B. bassiana D1-5	95	99.1	KGQ08850.1
BBA_02017	ARSEF 2860	Chitinase 2 B. bassiana	95	99.7	KAF1738950.1
		Chitinase 2 B. bassiana D1-5	95	99.4	KGQ08850.1
		Chitinase 2 B. bassiana	95	99.1	PMB73132.1
BBAD15_g5820	D1-5	glycoside hydrolase family 18 B. bassiana ARSEF 2860	95	99.4	XP_008595336.1
		Chitinase 2 B. bassiana	95	99.1	KAF1738950.1
		Chitinase 2 B. bassiana	95	99.1	PMB73132.1
g8655	BV-ECA 0	Chitinase 2 B. bassiana	95	97.6	KAF1738950.1
		glycoside hydrolase family 18 B. bassiana ARSEF 2860	95	97.9	XP_008595336.1
		Chitinase 2 B. bassiana D1-5	95	97.9	KGQ08850.1
g4663	BV-ECA 13	Chitinase 2 B. bassiana	95	97.6	KAF1738950.1
		glycoside hydrolase family 18 B. bassiana ARSEF 2860	95	97.9	XP_008595336.1
		Chitinase 2 B. bassiana D1-5	95	97.9	KGQ08850.1
g8065	BV-ECA 26	Chitinase 2 B. bassiana	95	97.6	KAF1738950.1
		glycoside hydrolase family 18 B. bassiana ARSEF 2860	95	97.9	XP_008595336.1
		Chitinase 2 B. bassiana D1-5	95	97.9	KGQ08850.1
g6365	BV-ECA 31	Chitinase 2 B. bassiana	95	99.1	KAF1738950.1
		glycoside hydrolase family 18 B. bassiana ARSEF 2860	95	99.4	XP_008595336.1
		Chitinase 2 B. bassiana D1-5	95	99.4	KGQ08850.1
g4596	BV-ECA 43	Chitinase 2 B. bassiana	95	97.6	KAF1738950.1
		glycoside hydrolase family 18 B. bassiana ARSEF 2860	95	97.9	XP_008595336.1
		Chitinase 2 B. bassiana D1-5	95	97.9	KGQ08850.1
