# Supplementary material for: Computational identification and characterization of chitinase 1 and chitinase 2 from neotropical isolates of Beauveria bassiana
Source: Front Bioinform. 2024 Oct 18;4:1434442. doi: 10.3389/fbinf.2024.1434442 (PMC11527780; doi:10.3389/fbinf.2024.1434442)
Supplement: Supplementary file 2 [file Table3.xlsx]

## Sheet: Hoja1
Gene ID	Isolate	Protein	Molecular weight (Da)	Number of amino acids	Theoretical pI	Negatively charged residues	Positively charged residues	Estimated half-life	Instability index	Aliphatic index	GRAVY
g5905	BV-ECA 0	chit 1.1	44000.79	393	4.87	57	35	>20	33.25	85.34	-0.183
g1141	BV-ECA 13	chit 1.1	44000.79	393	4.87	57	35	>20	33.25	85.34	-0.183
g1021	BV-ECA 26	chit 1.1	44000.79	393	4.87	57	35	>20	33.25	85.34	-0.183
g5795	BV-ECA 27	chit 1.1	17344.35	151	4.72	24	13	>20	23.34	75.43	-0.393
g1800	BV-ECA 31	chit 1.1	39609.61	354	4.94	52	33	>20	32.11	85.37	-0.255
g3951	BV-ECA 43	chit 1.1	44000.79	393	4.87	57	35	>20	33.25	85.34	-0.183
g4716	BV-ECA 0	chit 1.2	49163.24	449	5.16	65	54	>20	26.93	61.60	-0.565
g899	BV-ECA 13	chit 1.2	49163.24	449	5.16	65	54	>20	26.93	61.60	-0.565
g9108	BV-ECA 26	chit 1.2	49163.24	449	5.16	65	54	>20	26.93	61.60	-0.565
g8786	BV-ECA 31	chit 1.2	49198.42	449	5.42	63	56	>20	28.95	61.83	-0.571
g10088	BV-ECA 43	chit 1.2	49163.24	449	5.16	65	54	>20	26.93	61.60	-0.565
g8655	BV-ECA 0	chit2	38501.57	347	4.68	51	31	>20	38.51	90.03	-0.230
g4663	BV-ECA 13	chit2	38501.57	347	4.68	51	31	>20	38.51	90.03	-0.230
g8065	BV-ECA 26	chit2	38501.57	347	4.68	51	31	>20	38.51	90.03	-0.230
g6365	BV-ECA 31	chit2	38533.59	347	4.64	51	30	>20	40.90	88.90	-0.236
g4596	BV-ECA 43	chit2	38501.57	347	4.68	51	31	>20	38.51	90.03	-0.230
