# Supplementary material for: Computational identification and characterization of chitinase 1 and chitinase 2 from neotropical isolates of Beauveria bassiana
Source: Front Bioinform. 2024 Oct 18;4:1434442. doi: 10.3389/fbinf.2024.1434442 (PMC11527780; doi:10.3389/fbinf.2024.1434442)
Supplement: Supplementary file 5 [file Table4.xlsx]

## Sheet: chit1.1
gen ID	Alpha Helix (37.82 ± 1.41)	Beta Sheet (15.59 ± 0.51)	Beta Turn (6.83 ± 0.88)	Random Coils (39.76 ± 2.14)
BV-ECA 0	38.93	16.03	7.12	37.91
BV-ECA 13	38.93	16.03	7.12	37.91
BV- ECA 26	38.93	16.03	7.12	37.91
BV-ECA 27	36.42	14.57	4.64	44.37
BV-ECA 31	37.85	16.1	7.91	38.14
BV-ECA 43	38.93	16.03	7.12	37.91
ERL836	34.79	15.62	7.67	41.92
JEF350	38.68	15.01	6.62	39.69
ARSEF8028	38.68	15.27	6.11	39.95
D1-5	36.36	15.43	6.61	41.6
JEF007	37.53	15.34	7.12	40
mean	37.8209	15.5873	6.83273	39.7555
sd	1.40588	0.510159	0.877463	2.13813

## Sheet: chit1.2
gen ID	Alpha Helix (34.62 ± 0.71)	Beta Sheet (13.02 ± 0.73)	Beta Turn (5.49 ± 0.31)	Random Coils (46.88 ± 1.55)
BV-ECA 0	34.08	12.69	5.35	47.88
BV-ECA 13	34.08	12.69	5.35	47.88
BV-ECA 26	34.08	12.69	5.35	47.88
BV-ECA 31	34.08	12.92	5.79	47.22
BV-ECA 43	34.08	12.69	5.35	47.88
ERL836	35.7	14.18	5.67	44.44
JEF350	35.7	14.18	5.67	44.44
ARSEF8028	34.12	11.83	5.13	48.92
D1-5	35.21	12.87	6.09	45.82
JEF007	35.03	13.46	5.1	46.4
mean	34.616	13.02	5.485	46.876
sd	0.711559	0.727935	0.311742	1.54698

## Sheet: chit2
gen ID	Alpha Helix (30.23 ±1.53)	Beta Sheet (18.32 ± 0.37)	Beta Turn (6.63 ± 0.39)	Random Coils (44.81 ± 1.87)
BV-ECA 0	31.7	18.16	6.92	43.23
BV-ECA 13	31.7	18.16	6.92	43.23
BV-ECA 26	31.7	18.16	6.92	43.23
BV-ECA 31	30.84	18.73	6.92	43.52
BV-ECA 43	31.7	18.16	6.92	43.23
ERL836	30.26	18.16	6.63	44.96
JEF350	30.26	18.16	6.63	44.96
ARSEF8028	27.67	18.16	6.05	48.13
D1-5	27.67	18.16	6.05	48.13
JEF007	29.97	18.16	6.05	45.82
ARSEF2860	29.11	19.31	6.92	44.47
mean	30.2345	18.3164	6.63	44.81
sd	1.53122	0.371275	0.389076	1.86749
