# Supplementary material for: Computational identification and characterization of chitinase 1 and chitinase 2 from neotropical isolates of Beauveria bassiana
Source: Front Bioinform. 2024 Oct 18;4:1434442. doi: 10.3389/fbinf.2024.1434442 (PMC11527780; doi:10.3389/fbinf.2024.1434442)
Supplement: Supplementary file 6 [file Table1.xlsx]

## Sheet: chit1
Gen ID	Isolate/Strain	Gen length (pb)	CDS length (pb)	Strand	Anotation
BB8028_0001G11780	ARSEF 8028	2370	1272	forward	hypothetical protein
BB8028_0001G11790	ARSEF 8028	2535	1149	forward	hypothetical protein
BB8028_0005g08740	ARSEF 8028	1888	1524	reverse	hypothetical protein
BB8028_0009g00650	ARSEF 8028	1524	1182	forward	hypothetical protein
BB8028_0009g00180	ARSEF 8028	2100	1104	forward	hypothetical protein
BM221_000878	JEF-007	1108	1056	forward	chitinase 1
BM221_007904	JEF-007	1184	1098	forward	chitinase 1
BM221_007855	JEF-007	1322	1086	forward	endochitinase B1
BM221_010256	JEF-007	1408	1296	reverse	chitinase 1
CRV24_000561	ERL836	1729	1032	reverse	putative
CRV24_000562	ERL836	1047	996	reverse	chitinase 1
CRV24_001866	ERL836	1184	1098	forward	chitinase 1
CRV24_001823	ERL836	2372	1035	forward	endochitinase B1
CRV24_004578	ERL836	1384	1272	reverse	chitinase 1
HC256_001268	JEF-350	801	801	forward	chitinase 1
HC256_001908	JEF-350	1385	1182	forward	chitinase 1
HC256_001864	JEF-350	2345	1104	forward	endochitinase B1
HC256_008030	JEF-350	1384	1272	reverse	chitinase 1
BBA_06749	ARSEF 2860	1462	1350	forward	chitinase 18-11
BBA_07942	ARSEF 2860	1010	918	forward	chitinase 18-4
BBA_07899	ARSEF 2860	3179	2166	forward	chitinase 18-3
BBA_10303	ARSEF 2860	4083	2892	forward	chitinase II
BBAD15_g2560	D1-5	1184	1092	reverse	chitinase 1
BBAD15_g2604	D1-5	1191	1053	reverse	chitinase 1
BBAD15_g7391	D1-5	1444	1332	reverse	chitinase 1
BBAD15_g12331	D1-5	4471	3048	reverse	chitinase 1
g5905	BV-ECA 0	1274	1179	reverse	n/a
g5948	BV-ECA 0	1436	1119	reverse	n/a
g8353	BV-ECA 0	4469	2994	reverse	n/a
g4716	BV-ECA 0	1462	1347	forward	n/a
g899	BV-ECA 13	1462	1347	reverse	n/a
g1141	BV-ECA 13	1274	1179	reverse	n/a
g1184	BV-ECA 13	1436	1119	reverse	n/a
g3277	BV-ECA 13	4469	2994	forward	n/a
g9108	BV-ECA 26	1462	1347	forward	n/a
g1021	BV-ECA 26	1274	1179	forward	n/a
g977	BV-ECA 26	1436	1119	forward	n/a
g4985	BV-ECA 26	4469	2994	reverse	n/a
g4357	BV-ECA 27	1938	1857	reverse	n/a
g5795	BV-ECA 27	867	864	forward	n/a
g7494	BV-ECA 27	1737	1284	reverse	n/a
g721	BV-ECA 27	954	951	forward	n/a
g6662	BV-ECA 31	4469	3009	forward	n/a
g8786	BV-ECA 31	1462	1347	forward	n/a
g1800	BV-ECA 31	1185	1062	reverse	n/a
g1842	BV-ECA 31	3188	2175	reverse	n/a
g9627	BV-ECA 43	1436	1119	forward	n/a
g3951	BV-ECA 43	1274	1179	reverse	n/a
g4333	BV-ECA 43	4469	2994	forward	n/a
g10088	BV-ECA 43	1462	1347	reverse	n/a

## Sheet: chit2
Gen ID	Isolate/Strain	Gen length (pb)	CDS length (pb)	Strand	Anotation
BB8028_0001g08690	ARSEF 8028	1364	1044	forward	hypothetical protein
BM221_000552	JEF 007	1044	1044	forward	chitinase 2
CRV24_000879	ERL 836	1044	1044	reverse	chitinase 2
HC256_000952	JEF 350	1044	1044	forward	chitinase 2
BBA_02017	ARSEF 2860	1044	1044	forward	glycoside hydrolase family 18
BBAD15_g5820	D1-5	1044	1044	reverse	chitinase 2
g8655	BV-ECA 0	1044	1041	reverse	n/a
g4663	BV-ECA 13	1044	1041	forward	n/a
g8065	BV-ECA 26	1044	1041	forward	n/a
g6365	BV-ECA 31	1044	1041	forward	n/a
g4596	BV-ECA 43	1044	1041	reverse	n/a
